# Supplementary material for: Enhancing Visible Light Photocatalytic Degradation of Bisphenol A Using BiOI/Bi2MoO6 Heterostructures
Source: Nanomaterials (Basel). 2023 Apr 28;13(9):1503. doi: 10.3390/nano13091503 (PMC10179956; doi:10.3390/nano13091503)
Supplement: Supplementary file 1 [file nanomaterials-13-01503-s001.zip]

Archive with 1 entries (1 files):
- nanomaterials-2332392-supplementary.pdf
